# Supplementary material for: The Development of Visible-Light Organic Photocatalysts for Atom Transfer Radical Polymerization via Conjugation Extension
Source: Molecules. 2024 Jun 11;29(12):2763. doi: 10.3390/molecules29122763 (PMC11206499; doi:10.3390/molecules29122763)
Supplement: Supplementary file 1 [file molecules-29-02763-s001.zip]

Archive with 1 entries (1 files):
- molecules-3026011-supplementary.pdf
